# Supplementary material for: Longitudinal Analysis of 1α,25-dihidroxyvitamin D3 and Homocysteine Changes in Colorectal Cancer
Source: Cancers (Basel). 2022 Jan 28;14(3):658. doi: 10.3390/cancers14030658 (PMC8833406; doi:10.3390/cancers14030658)
Supplement: Supplementary file 1 [file cancers-14-00658-s001.zip]

Archive with 1 entries (1 files):
- cancers-1542612-supplementary.pdf
